# Supplementary material for: The influence of hydrodynamics and ecosystem engineers on eelgrass seed trapping
Source: PLoS One. 2019 Sep 3;14(9):e0222020. doi: 10.1371/journal.pone.0222020 (PMC6719863; doi:10.1371/journal.pone.0222020)
Supplement: S1 Data — (XLSX) [file pone.0222020.s007.xlsx]

## Sheet: Trapping_data
								Seagrass:Location of trapping			Oysters:Location of trapping			Mytilus:Location of trapping
Treatment No	Description	Lateral width of objects (cm)	No objects in flume	Flow velocity (cm/s)	Scouring area (cm2)	Trapped seeds	No seeds	In front	Behind	Scouring	In front	Behind	Scouring	In front	Behind	Scouring
1	5 short	1.344	5	12	0	1	30	1	0	0	0	0	0	0	0	0
1	5 short	1.344	5	14	0	1	30	1	0	0	0	0	0	0	0	0
1	5 short	1.344	5	16	0	1	30	1	0	0	0	0	0	0	0	0
1	5 short	1.344	5	18	0	1	30	1	0	0	0	0	0	0	0	0
1	5 short	1.344	5	20	1.918	2	30	2	0	0	0	0	0	0	0	0
1	5 short	1.344	5	22	5.519	2	30	2	0	0	0	0	0	0	0	0
1	5 short	1.344	5	24	9.537	0	30	0	0	0	0	0	0	0	0	0
1	5 short	1.344	5	26	16.869	1	30	1	0	0	0	0	0	0	0	0
1	5 short	1.344	5	28	22.121	0	30	0	0	0	0	0	0	0	0	0
1	5 short	1.344	5	30	48.412	1	30	1	0	0	0	0	0	0	0	0
2	10 short	2.688	10	12	0	7	30	5	2	0	0	0	0	0	0	0
2	10 short	2.688	10	14	0	5	30	5	0	0	0	0	0	0	0	0
2	10 short	2.688	10	16	0	9	30	8	1	0	0	0	0	0	0	0
2	10 short	2.688	10	18	1.198	5	30	4	1	0	0	0	0	0	0	0
2	10 short	2.688	10	20	8.617	3	30	3	0	0	0	0	0	0	0	0
2	10 short	2.688	10	22	15.969	3	30	3	0	0	0	0	0	0	0	0
2	10 short	2.688	10	24	27.648	4	30	4	0	0	0	0	0	0	0	0
2	10 short	2.688	10	26	54.503	2	30	2	0	0	0	0	0	0	0	0
2	10 short	2.688	10	28	86.785	2	30	1	0	1	0	0	0	0	0	0
2	10 short	2.688	10	30	168.275	3	30	1	0	2	0	0	0	0	0	0
3	20 short	5.376	20	12	0	8	30	6	2	0	0	0	0	0	0	0
3	20 short	5.376	20	14	0	14	30	11	3	0	0	0	0	0	0	0
3	20 short	5.376	20	16	0	10	30	9	1	0	0	0	0	0	0	0
3	20 short	5.376	20	18	4.246	11	30	11	0	0	0	0	0	0	0	0
3	20 short	5.376	20	20	12.995	10	30	10	0	0	0	0	0	0	0	0
3	20 short	5.376	20	22	32.748	9	30	9	0	0	0	0	0	0	0	0
3	20 short	5.376	20	24	55.11	7	30	7	0	0	0	0	0	0	0	0
3	20 short	5.376	20	26	98.514	6	30	6	0	0	0	0	0	0	0	0
3	20 short	5.376	20	28	127.386	8	30	7	0	1	0	0	0	0	0	0
3	20 short	5.376	20	30	250.254	15	30	7	1	7	0	0	0	0	0	0
4	5 long	2.207	5	12	0	2	30	2	0	0	0	0	0	0	0	0
4	5 long	2.207	5	14	0	1	30	1	0	0	0	0	0	0	0	0
4	5 long	2.207	5	16	0	2	30	2	0	0	0	0	0	0	0	0
4	5 long	2.207	5	18	0	3	30	3	0	0	0	0	0	0	0	0
4	5 long	2.207	5	20	4.311	0	30	0	0	0	0	0	0	0	0	0
4	5 long	2.207	5	22	11.348	2	30	2	0	0	0	0	0	0	0	0
4	5 long	2.207	5	24	22.284	1	30	1	0	0	0	0	0	0	0	0
4	5 long	2.207	5	26	34.485	0	30	0	0	0	0	0	0	0	0	0
4	5 long	2.207	5	28	56.218	4	30	1	0	3	0	0	0	0	0	0
4	5 long	2.207	5	30	186.556	8	30	0	0	8	0	0	0	0	0	0
5	10 long	4.414	10	12	0	7	30	3	4	0	0	0	0	0	0	0
5	10 long	4.414	10	14	0	5	30	2	3	0	0	0	0	0	0	0
5	10 long	4.414	10	16	0	3	30	0	3	0	0	0	0	0	0	0
5	10 long	4.414	10	18	6.341	5	30	5	0	0	0	0	0	0	0	0
5	10 long	4.414	10	20	17.772	5	30	3	0	1	0	0	0	0	0	0
5	10 long	4.414	10	22	29.236	2	30	2	0	0	0	0	0	0	0	0
5	10 long	4.414	10	24	55.92	5	30	4	0	1	0	0	0	0	0	0
5	10 long	4.414	10	26	103.521	7	30	4	0	3	0	0	0	0	0	0
5	10 long	4.414	10	28	252.197	13	30	4	0	9	0	0	0	0	0	0
5	10 long	4.414	10	30	474.367	16	30	1	0	15	0	0	0	0	0	0
6	20 long	8.828	20	12	0	12	30	8	4	0	0	0	0	0	0	0
6	20 long	8.828	20	14	0	17	30	9	8	0	0	0	0	0	0	0
6	20 long	8.828	20	16	2.75	10	30	8	2	0	0	0	0	0	0	0
6	20 long	8.828	20	18	8.76	12	30	10	1	1	0	0	0	0	0	0
6	20 long	8.828	20	20	22.719	4	30	4	0	0	0	0	0	0	0	0
6	20 long	8.828	20	22	63.773	5	30	5	0	0	0	0	0	0	0	0
6	20 long	8.828	20	24	119.639	10	30	5	0	5	0	0	0	0	0	0
6	20 long	8.828	20	26	239.462	12	30	6	0	6	0	0	0	0	0	0
6	20 long	8.828	20	28	531.418	25	30	7	0	12	0	0	0	0	0	0
6	20 long	8.828	20	30	1034.21	25	30	1	0	24	0	0	0	0	0	0
7	40 long	17.656	40	12	0	25	30	19	6	0	0	0	0	0	0	0
7	40 long	17.656	40	14	0	20	30	15	5	0	0	0	0	0	0	0
7	40 long	17.656	40	16	6.106	17	30	15	2	0	0	0	0	0	0	0
7	40 long	17.656	40	18	18.355	21	30	19	0	2	0	0	0	0	0	0
7	40 long	17.656	40	20	66.334	23	30	22	0	1	0	0	0	0	0	0
7	40 long	17.656	40	22	131.044	14	30	11	1	2	0	0	0	0	0	0
7	40 long	17.656	40	24	244.65	17	30	10	0	7	0	0	0	0	0	0
7	40 long	17.656	40	26	402.4	20	30	13	0	7	0	0	0	0	0	0
7	40 long	17.656	40	28	719.985	25	30	8	0	17	0	0	0	0	0	0
7	40 long	17.656	40	30	1205.22	29	30	10	0	19	0	0	0	0	0	0
8	1 oyster	5.9	1	12	0	0	30	0	0	0	0	0	0	0	0	0
8	1 oyster	5.9	1	14	0	0	30	0	0	0	0	0	0	0	0	0
8	1 oyster	5.9	1	16	5.752	0	30	0	0	0	0	0	0	0	0	0
8	1 oyster	5.9	1	18	7.884	1	30	0	0	0	0	1	0	0	0	0
8	1 oyster	5.9	1	20	13.711	1	30	0	0	0	0	0	1	0	0	0
8	1 oyster	5.9	1	22	48.306	4	30	0	0	0	0	0	4	0	0	0
8	1 oyster	5.9	1	24	76.688	6	30	0	0	0	0	0	6	0	0	0
8	1 oyster	5.9	1	26	128.221	5	30	0	0	0	0	0	5	0	0	0
8	1 oyster	5.9	1	28	218.378	7	30	0	0	0	0	2	5	0	0	0
8	1 oyster	5.9	1	30	438.609	12	30	0	0	0	0	6	6	0	0	0
9	3 oysters	16.7	3	12	0	2	30	0	0	0	0	2	0	0	0	0
9	3 oysters	16.7	3	14	0	2	30	0	0	0	1	1	0	0	0	0
9	3 oysters	16.7	3	16	0	4	30	0	0	0	0	4	0	0	0	0
9	3 oysters	16.7	3	18	0.674	2	30	0	0	0	0	1	1	0	0	0
9	3 oysters	16.7	3	20	12.523	9	30	0	0	0	0	8	1	0	0	0
9	3 oysters	16.7	3	22	40.561	5	30	0	0	0	0	2	3	0	0	0
9	3 oysters	16.7	3	24	64.502	5	30	0	0	0	0	2	3	0	0	0
9	3 oysters	16.7	3	26	251.685	9	30	0	0	0	0	4	5	0	0	0
9	3 oysters	16.7	3	28	284.525	12	30	0	0	0	0	7	5	0	0	0
9	3 oysters	16.7	3	30	711.236	21	30	0	0	0	0	7	14	0	0	0
10	6 oysters	35	6	12	0	10	30	0	0	0	3	7	0	0	0	0
10	6 oysters	35	6	14	0	10	30	0	0	0	0	10	0	0	0	0
10	6 oysters	35	6	16	0	6	30	0	0	0	3	3	0	0	0	0
10	6 oysters	35	6	18	1.572	13	30	0	0	0	1	12	0	0	0	0
10	6 oysters	35	6	20	24.702	13	30	0	0	0	0	10	3	0	0	0
10	6 oysters	35	6	22	134.935	10	30	0	0	0	0	7	3	0	0	0
10	6 oysters	35	6	24	263.751	16	30	0	0	0	0	6	10	0	0	0
10	6 oysters	35	6	26	512.077	23	30	0	0	0	0	11	12	0	0	0
10	6 oysters	35	6	28	844.48	23	30	0	0	0	0	13	10	0	0	0
10	6 oysters	35	6	30	1350.41	27	30	0	0	0	0	13	14	0	0	0
11	3x2 mytilus	19.9	6	12	0	5	30	0	0	0	0	0	0	4	1	0
11	3x2 mytilus	19.9	6	14	4.473	2	30	0	0	0	0	0	0	2	0	0
11	3x2 mytilus	19.9	6	16	8.994	2	30	0	0	0	0	0	0	0	2	0
11	3x2 mytilus	19.9	6	18	30.337	5	30	0	0	0	0	0	0	0	5	0
11	3x2 mytilus	19.9	6	20	63.418	4	30	0	0	0	0	0	0	0	1	3
11	3x2 mytilus	19.9	6	22	119.955	6	30	0	0	0	0	0	0	0	0	6
11	3x2 mytilus	19.9	6	24	168.219	16	30	0	0	0	0	0	0	0	8	8
11	3x2 mytilus	19.9	6	26	225.107	18	30	0	0	0	0	0	0	0	5	11
11	3x2 mytilus	19.9	6	28	462.102	18	30	0	0	0	0	0	0	0	3	14
11	3x2 mytilus	19.9	6	30	749.091	21	30	0	0	0	0	0	0	0	0	21
12	10 short, 10 long	7.102	20	12	0	9	30	8	1	0	0	0	0	0	0	0
12	10 short, 10 long	7.102	20	14	0	8	30	8	0	0	0	0	0	0	0	0
12	10 short, 10 long	7.102	20	16	2.067	11	30	10	1	0	0	0	0	0	0	0
12	10 short, 10 long	7.102	20	18	9.506	11	30	10	1	0	0	0	0	0	0	0
12	10 short, 10 long	7.102	20	20	23.977	9	30	0	0	0	0	0	0	0	0	0
12	10 short, 10 long	7.102	20	22	45.447	7	30	7	0	0	0	0	0	0	0	0
12	10 short, 10 long	7.102	20	24	77.678	6	30	6	0	0	0	0	0	0	0	0
12	10 short, 10 long	7.102	20	26	147.763	10	30	0	0	0	0	0	0	0	0	0
12	10 short, 10 long	7.102	20	28	239.648	10	30	7	0	3	0	0	0	0	0	0
12	10 short, 10 long	7.102	20	30	457.162	16	30	6	0	10	0	0	0	0	0	0
13	10 short, 3 oysters	19.388	13	12	0	8	30	3	1	0	3	1	0	0	0	0
13	10 short, 3 oysters	19.388	13	14	0	5	30	2	0	0	0	3	0	0	0	0
13	10 short, 3 oysters	19.388	13	16	10.47	8	30	2	0	0	1	5	0	0	0	0
13	10 short, 3 oysters	19.388	13	18	14.319	7	30	2	0	0	1	3	1	0	0	0
13	10 short, 3 oysters	19.388	13	20	31.505	10	30	1	0	0	0	7	2	0	0	0
13	10 short, 3 oysters	19.388	13	22	91.602	8	30	2	0	0	0	2	4	0	0	0
13	10 short, 3 oysters	19.388	13	24	179.178	8	30	1	0	0	0	5	2	0	0	0
13	10 short, 3 oysters	19.388	13	26	275.13	10	30	0	0	0	0	7	3	0	0	0
13	10 short, 3 oysters	19.388	13	28	486.167	17	30	0	0	0	0	2	11	0	0	0
13	10 short, 3 oysters	19.388	13	30		19	30	0	0	0	0	6	13	0	0	0
14	10 short, 3x2 mytilus	22.588	16	12	0.479	9	30	4	0	0	0	0	0	0	5	0
14	10 short, 3x2 mytilus	22.588	16	14	12.662	4	30	2	0	0	0	0	0	0	2	0
14	10 short, 3x2 mytilus	22.588	16	16	23.347	8	30	4	1	0	0	0	0	1	2	0
14	10 short, 3x2 mytilus	22.588	16	18	66.619	12	30	2	0	0	0	0	0	0	6	4
14	10 short, 3x2 mytilus	22.588	16	20	114.448	10	30	1	0	0	0	0	0	0	2	7
14	10 short, 3x2 mytilus	22.588	16	22	175.463	13	30	2	0	0	0	0	0	0	5	6
14	10 short, 3x2 mytilus	22.588	16	24	301.7	14	30	3	0	0	0	0	0	0	6	5
14	10 short, 3x2 mytilus	22.588	16	26	393.395	15	30	2	0	0	0	0	0	0	3	10
14	10 short, 3x2 mytilus	22.588	16	28	669.459	19	30	3	2	0	0	0	0	0	5	9
14	10 short, 3x2 mytilus	22.588	16	30	1087.87	25	30	1	0	3	0	0	0	0	0	0
15	20 long, 3x2 mytilus	28.728	26	12	0	13	30	8	1	0	0	0	0	4	0	0
15	20 long, 3x2 mytilus	28.728	26	14	2.322	6	30	6	0	0	0	0	0	0	0	0
15	20 long, 3x2 mytilus	28.728	26	16	36.318	10	30	8	2	0	0	0	0	0	0	0
15	20 long, 3x2 mytilus	28.728	26	18	80.301	6	30	4	0	0	0	0	0	0	0	2
15	20 long, 3x2 mytilus	28.728	26	20	159.117	10	30	1	0	0	0	0	0	0	5	4
15	20 long, 3x2 mytilus	28.728	26	22	263.396	15	30	6	0	0	0	0	0	0	6	3
15	20 long, 3x2 mytilus	28.728	26	24	404.931	23	30	6	0	1	0	0	0	0	8	8
15	20 long, 3x2 mytilus	28.728	26	26	630.342	27	30	4	0	2	0	0	0	0	0	21
15	20 long, 3x2 mytilus	28.728	26	28	825.802	21	30	4	0	0	0	0	0	0	3	14
15	20 long, 3x2 mytilus	28.728	26	30		24	30	5	0	5	0	0	0	0	1	13
16	10 short, 3x2 mytilus, 3 oysters	39.288	22	12	0	20	30	1	0	0	7	8	0	4	0	0
16	10 short, 3x2 mytilus, 3 oysters	39.288	22	14	6.021	18	30	0	0	0	3	6	0	8	1	0
16	10 short, 3x2 mytilus, 3 oysters	39.288	22	16	33.466	13	30	0	0	0	1	11	0	0	0	1
16	10 short, 3x2 mytilus, 3 oysters	39.288	22	18	88.844	15	30	1	0	0	0	12	0	0	0	2
16	10 short, 3x2 mytilus, 3 oysters	39.288	22	20	146.197	16	30	0	0	0	1	9	0	0	0	6
16	10 short, 3x2 mytilus, 3 oysters	39.288	22	22	319.994	17	30	1	0	0	0	11	1	0	0	4
16	10 short, 3x2 mytilus, 3 oysters	39.288	22	24	543.401	24	30	0	0	0	1	7	7	1	0	8
16	10 short, 3x2 mytilus, 3 oysters	39.288	22	26	776.282	21	30	0	0	0	0	4	4	0	2	11
16	10 short, 3x2 mytilus, 3 oysters	39.288	22	28	1069.75	19	30	0	0	0	0	1	4	0	1	13
16	10 short, 3x2 mytilus, 3 oysters	39.288	22	30	1345.5	27	30	0	0	2	0	3	8	0	0	14
