# Supplementary material for: The influence of hydrodynamics and ecosystem engineers on eelgrass seed trapping
Source: PLoS One. 2019 Sep 3;14(9):e0222020. doi: 10.1371/journal.pone.0222020 (PMC6719863; doi:10.1371/journal.pone.0222020)
Supplement: S2 Data — (XLSX) [file pone.0222020.s008.xlsx]

## Sheet: Sheet1
Code	Treatment No	Velocity Treatment (cm/s)	N	Height above sediment (cm)	u (cm/s)	u_SD	u_COR	v (cm/s)	v_SD	v_COR	w (cm/s)	w_SD	w_COR	TKE (10^-4m^-2s^-2)	Reynolds (Pa)
'vel16_bf_0001.dat'	0	16	1450	0	2.54976	1.2765	87.1884	-0.064331	0.692781	95.8355	0.271014	0.256882	91.9398	1.08694	0.00613555
'vel16_bf_001.dat'	0	16	1450	1	13.6011	1.72224	79.1222	-0.278959	1.45145	91.0555	-0.76891	0.76966	80.3102	2.83063	-0.0429936
'vel16_bf_002.dat'	0	16	1450	2	14.7784	1.59082	80.488	-0.273938	1.23558	91.3556	-0.903421	0.746841	81.8333	2.30598	-0.0323863
'vel16_bf_003.dat'	0	16	1450	3	15.4151	1.51405	81.9938	-0.464634	1.15626	91.7981	-0.897538	0.723809	83.1609	2.07516	-0.027415
'vel16_bf_004.dat'	0	16	1450	4	15.8695	1.37789	82.6151	-0.390517	1.06882	92.5523	-0.977759	0.648466	83.648	1.72954	-0.0180065
'vel16_bf_005.dat'	0	16	1450	5	16.407	1.30236	82.8086	-0.19309	1.01478	91.9003	-0.998214	0.610655	84.1801	1.54833	0.000118957
'vel16_bf_006.dat'	0	16	1450	6	16.2397	1.3275	78.2725	-0.0992069	1.12281	86.475	-0.939055	0.613923	79.8405	1.69875	-0.006081
'vel16_bf_007.dat'	0	16	1450	7
'vel16_bf_008.dat'	0	16	1450	8	16.4028	1.03323	87.6957	-0.157821	0.763208	94.7883	-0.975924	0.511408	89.6554	0.955132	0.00508657
'vel30_bf_0001.dat'	0	30	1450	0	11.9933	4.61497	78.9571	-0.264276	1.86491	92.7978	0.151283	0.94076	64.3966	12.8216	-0.263045
'vel30_bf_001.dat'	0	30	1450	1	25.7917	2.44621	89.5796	-0.616455	2.21889	91.946	-1.36966	1.23708	89.9897	6.21459	-0.139096
'vel30_bf_002.dat'	0	30	1450	2	27.6883	2.07459	90.7382	-0.827352	1.79882	92.4685	-1.44074	1.15352	91.1967	4.43207	-0.113242
'vel30_bf_003.dat'	0	30	1450	3	28.6814	2.00692	91.8565	-0.797614	1.63838	92.9163	-1.60317	1.07451	92.7089	3.93059	-0.0941194
'vel30_bf_004.dat'	0	30	1450	4	29.6974	1.82547	91.2402	-0.767697	1.54533	92.9559	-1.65235	0.984766	91.8464	3.34277	-0.0707743
'vel30_bf_005.dat'	0	30	1450	5	30.3769	1.57763	92.1445	-0.581572	1.27512	93.1095	-1.62328	0.811346	93.0592	2.38493	-0.0349001
'vel30_bf_006.dat'	0	30	1450	6	30.789	1.32917	89.9097	-0.333814	1.15657	91.5442	-1.70572	0.744475	86.0485	1.82803	-0.0129523
'vel30_bf_007.dat'	0	30	1450	7	30.6363	1.60426	76.3404	-0.436807	1.47559	79.2229	-1.45008	0.755342	87.7802	2.65895	0.00597195
'vel30_bf_008.dat'	0	30	1450	8	30.4287	1.38083	91.9159	-0.417352	1.1508	93.7396	-1.48159	0.705538	94.2657	1.86312	-0.0149863
'vel16_22_small_85_0001.dat'	1	16	1450	0	4.24652	1.36079	87.2395	-0.128007	1.15089	94.8337	0.18389	0.311744	86.7085	1.63561	-0.0060231
'vel16_22_small_85_001.dat'	1	16	1450	1	13.3535	1.61693	82.8343	-0.273476	1.29719	92.7285	-0.806766	0.66119	84.5977	2.36553	-0.0425403
'vel16_22_small_85_002.dat'	1	16	1450	2	14.4359	1.39391	81.8777	-0.302138	1.08836	92.2016	-0.905193	0.647192	83.6856	1.77197	-0.029645
'vel16_22_small_85_003.dat'	1	16	1450	3	15.0436	1.30542	80.7581	-0.280069	1.05044	91.587	-0.988138	0.624942	82.3665	1.59795	-0.0257848
'vel16_22_small_85_004.dat'	1	16	1450	4	15.5154	1.28011	81.01	-0.346834	0.989905	91.9014	-0.999241	0.57885	82.6164	1.47581	-0.0168466
'vel16_22_small_85_005.dat'	1	16	1450	5	15.6629	1.37594	78.1108	-0.298683	0.969852	89.8327	-0.96611	0.590151	79.7836	1.58996	-0.0167466
'vel16_22_small_85_006.dat'	1	16	1450	6	16.3179	2.76647	72.5568	-0.283255	1.20198	82.5884	-1.02256	0.874063	74.4456	4.92764	0.139085
'vel16_22_small_85_007.dat'	1	16	1450	7
'vel16_22_small_85_008.dat'	1	16	1450	8	16.6922	1.23779	79.4947	-0.118428	0.847083	90.973	-1.03719	0.513396	80.3623	1.25575	-0.00612692
'vel30_22_small_85_0001.dat'	1	30	1450	0	13.3942	4.21872	78.4399	-0.0996897	1.80797	93.0022	0.148703	0.934862	67.791	10.9626	-0.215155
'vel30_22_small_85_001.dat'	1	30	1450	1	25.7428	2.53361	88.3698	-0.314676	2.06181	92.1505	-1.4403	1.13035	90.8835	5.96983	-0.132319
'vel30_22_small_85_002.dat'	1	30	1450	2	27.6608	2.43349	88.8559	-0.239103	1.93426	92.5501	-1.65942	1.1131	91.5021	5.44735	-0.114712
'vel30_22_small_85_003.dat'	1	30	1450	3	28.4648	2.16342	89.0542	-0.480786	1.80179	92.7643	-1.63429	1.13334	91.4945	4.60247	-0.110412
'vel30_22_small_85_004.dat'	1	30	1450	4	29.821	2.062	89.6182	-0.558993	1.61296	92.9931	-1.75601	1.02328	91.9786	3.94757	-0.0844487
'vel30_22_small_85_005.dat'	1	30	1450	5	30.4692	2.17901	90.3603	-0.531662	1.54169	92.8683	-1.74448	0.96538	92.6865	4.02566	-0.0906464
'vel30_22_small_85_006.dat'	1	30	1450	6	31.479	1.8747	89.0406	-0.397297	1.37308	90.681	-1.77221	0.901425	85.817	3.10408	-0.0591486
'vel30_22_small_85_007.dat'	1	30	1450	7	31.8965	2.19461	68.0514	-0.268807	1.95584	70.1021	-1.80435	0.847718	79.1853	4.67691	-0.0156956
'vel30_22_small_85_008.dat'	1	30	1450	8	32.8295	1.47056	91.7975	-0.464034	1.259	93.1643	-1.84681	0.764911	93.2971	2.16487	-0.0393664
'vel16_45_small_85_0001.dat'	2	16	1450	0	2.18373	0.934029	82.4948	0.126628	0.58595	96.2823	0.293124	0.200225	94.432	0.627486	0.00578858
'vel16_45_small_85_001.dat'	2	16	1450	1	13.367	1.6789	77.3856	-0.12791	1.42202	90.2321	-0.664841	0.690824	77.9523	2.6572	-0.0430524
'vel16_45_small_85_002.dat'	2	16	1450	2	14.114	1.45436	77.5148	-0.199828	1.2436	90.039	-0.81749	0.653049	78.4429	2.04268	-0.0206393
'vel16_45_small_85_003.dat'	2	16	1450	3	14.7073	1.43912	79.0573	-0.136221	1.16158	90.8563	-0.804586	0.660989	80.188	1.92729	-0.0253409
'vel16_45_small_85_004.dat'	2	16	1450	4	15.2655	1.36559	79.8685	-0.2782	1.07576	91.2479	-0.871103	0.641247	81.0884	1.71546	-0.0239846
'vel16_45_small_85_005.dat'	2	16	1450	5	15.7565	1.31727	79.1207	-0.275979	0.971121	90.5319	-0.92969	0.61025	80.3356	1.52429	-0.0166233
'vel16_45_small_85_006.dat'	2	16	1450	6	16.2315	1.36387	75.6597	-0.265572	1.09053	85.2793	-0.993807	0.557113	77.1179	1.67873	-0.00927336
'vel16_45_small_85_007.dat'	2	16	1450	7
'vel16_45_small_85_008.dat'	2	16	1450	8	16.4554	1.04876	83.59	-0.27191	0.776926	93.0488	-1.06841	0.464154	86.2658	0.958815	-0.00216886
'vel30_45_small_85_0001.dat'	2	30	1450	0	13.915	3.70538	82.5232	-1.23912	1.93365	92.3336	0.479524	0.940016	66.3262	9.16991	-0.208318
'vel30_45_small_85_001.dat'	2	30	1450	1	24.736	2.27418	88.392	-1.16841	1.81182	92.5638	-1.27989	1.09903	91.1747	4.82791	-0.110888
'vel30_45_small_85_002.dat'	2	30	1450	2	25.7316	2.03326	88.1511	-0.820324	1.84849	92.3622	-1.37511	1.11661	91.0136	4.3959	-0.0853345
'vel30_45_small_85_003.dat'	2	30	1450	3	28.267	2.50054	88.7354	-0.270834	1.80062	92.4063	-1.54681	1.10004	90.9853	5.34881	-0.153554
'vel30_45_small_85_004.dat'	2	30	1450	4	30.0079	2.17492	90.5519	-0.283662	1.63817	93.2688	-1.62526	1.02534	92.7793	4.22967	-0.106844
'vel30_45_small_85_005.dat'	2	30	1450	5	31.1599	1.65656	90.4806	-0.138159	1.38487	92.9491	-1.76981	0.891331	92.7103	2.72639	-0.0489264
'vel30_45_small_85_006.dat'	2	30	1450	6	31.5549	1.60763	89.3625	-0.314814	1.29491	91.1003	-1.79523	0.80332	86.4835	2.4516	-0.0471019
'vel30_45_small_85_007.dat'	2	30	1450	7	31.8788	2.01168	73.5859	-0.424069	2.13074	67.7592	-1.74212	0.866344	75.4662	4.66551	-0.024541
'vel30_45_small_85_008.dat'	2	30	1450	8	32.8362	1.48848	88.2308	-0.385214	1.83362	93.4554	-1.84912	0.775875	92.8432	3.08773	-0.0294916
'vel16_90_small_85_0001.dat'	3	16	1450	0	4.00452	1.13834	81.3012	0.3526	0.821156	96.7556	0.599455	0.293531	92.8089	1.02743	0.0108949
'vel16_90_small_85_001.dat'	3	16	1450	1	11.8799	1.8898	72.9225	-0.184586	1.47292	88.1481	-0.511566	0.730727	70.4022	3.13524	-0.0485184
'vel16_90_small_85_002.dat'	3	16	1450	2	12.9724	1.4604	82.2252	-0.186959	1.09438	92.9661	-0.643179	0.6631	82.291	1.88378	-0.0375979
'vel16_90_small_85_003.dat'	3	16	1450	3	13.7534	1.49751	83.2974	-0.388786	1.17548	93.2599	-0.776131	0.726186	84.0121	2.07438	-0.0471691
'vel16_90_small_85_004.dat'	3	16	1450	4	14.6649	1.54426	83.4685	-0.298869	1.07999	93.7773	-0.918938	0.729322	84.2076	2.04011	-0.0522
'vel16_90_small_85_005.dat'	3	16	1450	5	15.3299	1.47018	84.4753	-0.276062	1.05946	93.8611	-0.960414	0.706535	86.4342	1.89023	-0.0445727
'vel16_90_small_85_006.dat'	3	16	1450	7	16.2262	1.3748	80.8582	-0.205579	1.11545	86.6967	-1.06281	0.654677	82.0922	1.78022	-0.0219581
'vel16_90_small_85_007.dat'	3	16	1450	8	16.837	1.27002	71.2021	-0.192621	1.04225	92.9378	-1.07064	0.594511	88.7342	1.5253	0.00268571
'vel16_90_small_85_008.dat'	3	16	1450	8	16.8371	1.00185	88.4021	-0.276945	0.78277	95.8987	-1.1301	0.519337	91.2986	0.942418	-0.00720548
'vel30_90_small_85_0001.dat'	3	30	1450	0	12.3444	3.55823	81.1419	-0.201021	1.73343	93.7124	-0.186614	0.875579	71.7827	8.21054	-0.172509
'vel30_90_small_85_001.dat'	3	30	1450	1	23.7879	2.43569	87.4231	-0.504938	1.99676	92.7046	-1.17379	1.13916	90.3884	5.6048	-0.134519
'vel30_90_small_85_002.dat'	3	30	1450	2	25.5538	2.65874	88.2491	-0.342572	1.96596	92.9853	-1.36061	1.24698	91.1965	6.24014	-0.173886
'vel30_90_small_85_003.dat'	3	30	1450	3	27.6924	2.46688	88.5684	-0.515676	1.90585	92.9484	-1.54047	1.28141	91.2338	5.67596	-0.16611
'vel30_90_small_85_004.dat'	3	30	1450	4	29.3009	2.34331	89.3194	-0.63971	1.75577	93.0935	-1.68337	1.17958	91.622	4.97918	-0.141324
'vel30_90_small_85_005.dat'	3	30	1450	5	30.9168	1.93543	89.3169	-0.244428	1.51797	93.1076	-1.85717	1.02559	91.7114	3.54853	-0.092898
'vel30_90_small_85_006.dat'	3	30	1450	6	31.3149	1.93354	87.9759	-0.128807	1.60911	91.3448	-1.86433	0.972349	87.8434	3.63413	-0.0750896
'vel30_90_small_85_007.dat'	3	30	1450	7	31.9263	2.1495	70.118	-0.148069	2.22129	64.8518	-1.86894	0.989923	76.3913	5.26358	-0.0376072
'vel30_90_small_85_008.dat'	3	30	1450	8	32.5597	1.56843	91.3776	-0.352193	1.32396	93.5525	-1.86959	0.851606	93.0717	2.46733	-0.0507717
'vel16_22_large_85_0001.dat'	4	16	1450	0	7.19595	1.55519	87.1897	0.139007	1.28117	95.595	0.163731	0.435627	84.2076	2.12342	-0.0191706
'vel16_22_large_85_001.dat'	4	16	1450	1	14.0246	1.60013	87.2704	-0.367834	1.23896	94.0004	-0.927759	0.708513	88.0159	2.29714	-0.0499991
'vel16_22_large_85_002.dat'	4	16	1450	2	15.1135	1.35497	87.0116	-0.44729	1.12468	93.6671	-1.10974	0.651773	87.2621	1.76161	-0.0267589
'vel16_22_large_85_003.dat'	4	16	1450	3	15.4569	1.26353	86.1438	-0.536138	0.904668	93.2721	-1.1048	0.591789	86.5727	1.38162	-0.0163494
'vel16_22_large_85_004.dat'	4	16	1450	4	15.9748	1.22904	85.4078	-0.417345	0.964152	93.2459	-1.19404	0.579264	84.89	1.38688	-0.0138362
'vel16_22_large_85_005.dat'	4	16	1450	5	16.2925	1.21137	83.6206	-0.39651	0.997357	90.7483	-1.21108	0.546973	82.7733	1.37971	-0.00811579
'vel16_22_large_85_006.dat'	4	16	1450	7	16.5084	1.7099	71.5942	-0.381055	1.92673	67.9785	-1.17679	0.583991	69.4827	3.48614	-0.00882101
'vel16_22_large_85_007.dat'	4	16	1450	8	16.4855	1.2601	74.5169	-0.302372	1.19198	90.2483	-1.1089	0.514083	82.3409	1.63535	-1.69258e-05
'vel16_22_large_85_008.dat'	4	16	1450	9	16.5093	1.17944	84.4837	-0.378434	0.860628	91.9728	-1.1573	0.498158	84.2081	1.18914	-0.0101085
'vel30_22_large_85_0001.dat'	4	30	1450	0	13.961	4.49188	80.5373	-0.443428	1.8218	92.0174	0.0475103	1.04562	66.269	12.2862	-0.285831
'vel30_22_large_85_001.dat'	4	30	1450	1	26.3632	2.56399	89.0944	-0.713214	1.996	92.2148	-1.55144	1.11337	91.1215	5.89476	-0.143621
'vel30_22_large_85_002.dat'	4	30	1450	2	28.3998	2.28227	90.3512	-0.877262	1.67094	92.9307	-1.85683	1.08224	91.9893	4.58287	-0.113339
'vel30_22_large_85_003.dat'	4	30	1450	3	29.9485	1.93739	91.2117	-0.736262	1.50566	93.3806	-1.99372	0.929102	92.831	3.43948	-0.0849606
'vel30_22_large_85_004.dat'	4	30	1450	4	30.352	1.84151	92.3001	-0.771876	1.28571	93.7744	-2.0943	0.845086	93.8607	2.87721	-0.0576323
'vel30_22_large_85_005.dat'	4	30	1450	5	31.2619	1.56658	91.9634	-0.783241	1.20263	93.2492	-2.0622	0.733756	93.7635	2.21791	-0.0438009
'vel30_22_large_85_006.dat'	4	30	1450	6	31.9358	1.59384	90.0466	-0.370717	1.27279	90.7076	-2.12101	0.743738	83.8171	2.35512	-0.0389079
'vel30_22_large_85_007.dat'	4	30	1450	7	32.5017	1.87195	73.6761	-0.388255	2.23074	66.0699	-2.01854	0.791124	77.3192	4.54998	-0.0507607
'vel30_22_large_85_008.dat'	4	30	1450	9	32.987	1.46538	92.7336	-0.398421	2.21138	93.6596	-1.83792	0.678016	94.2668	3.74604	-0.0347508
'vel16_45_large_85_0001.dat'	5	16	1450	0	5.20694	1.28589	86.4312	0.0866828	0.862849	96.2325	0.543021	0.349246	89.821	1.25913	0.00434169
'vel16_45_large_85_001.dat'	5	16	1450	1	13.3234	1.51925	85.469	-0.62509	1.44962	93.1477	-0.61769	0.680897	85.366	2.43488	-0.0382034
'vel16_45_large_85_002.dat'	5	16	1450	2	14.018	1.39199	84.7164	-0.710779	1.26311	92.487	-0.69411	0.674991	84.1224	1.99297	-0.0291744
'vel16_45_large_85_003.dat'	5	16	1450	3	14.5331	1.23276	84.4566	-0.450028	1.08414	92.1609	-0.727959	0.607592	84.0475	1.53106	-0.0216313
'vel16_45_large_85_004.dat'	5	16	1450	4	14.9291	1.2715	83.7964	-0.414669	0.983184	92.4508	-0.877283	0.629995	83.1642	1.48911	-0.0239266
'vel16_45_large_85_005.dat'	5	16	1450	5	15.8888	1.27128	81.1666	-0.439641	0.978961	90.4791	-1.00214	0.559842	80.5711	1.44297	-0.0180055
'vel16_45_large_85_006.dat'	5	16	1450	6	16.0872	1.67809	71.1596	-0.49031	2.0902	73.509	-1.12735	0.621371	67.8003	3.78291	-0.0175965
'vel16_45_large_85_007.dat'	5	16	1450	8	16.025	1.27386	79.4984	-0.398683	0.910371	91.0765	-1.08757	0.488397	79.609	1.34409	-0.00338244
'vel16_45_large_85_008.dat'	5	16	1450	8	15.5309	1.29164	82.9764	-0.56189	1.14482	90.0265	-0.97751	0.518921	81.9432	1.62299	-0.0110236
'vel30_45_large_85_1min_0001.dat'	5	30	1450	0	17.1293	3.58272	83.3889	-0.419662	2.09258	92.1915	-0.205014	1.0189	65.7738	9.12015	-0.228307
'vel30_45_large_85_1min_001.dat'	5	30	1450	1	26.0382	2.41521	90.0764	-1.02492	2.12953	92.2824	-1.39493	1.16553	92.4655	5.85925	-0.125817
'vel30_45_large_85_1min_002.dat'	5	30	1450	2	27.8246	2.29668	90.555	-0.78289	1.98587	92.7265	-1.64461	1.17585	92.4403	5.29685	-0.133315
'vel30_45_large_85_1min_003.dat'	5	30	1450	3	29.4487	2.03036	91.5568	-0.646621	1.74517	93.2466	-1.87102	1.03875	93.8459	4.12065	-0.0860485
'vel30_45_large_85_1min_004.dat'	5	30	1450	4	30.1604	1.82921	92.0345	-0.327876	1.51199	93.8659	-1.81474	0.931052	94.3202	3.24726	-0.0635507
'vel30_45_large_85_1min_005.dat'	5	30	1450	5	31.1939	1.62372	91.8537	-0.250717	1.33477	93.4552	-1.91912	0.862043	94.2765	2.57881	-0.0587964
'vel30_45_large_85_1min_006.dat'	5	30	1450	6	31.5953	1.67182	90.453	-0.515007	1.38236	91.537	-1.98021	0.87605	86.0134	2.7348	-0.0506034
'vel30_45_large_85_1min_007.dat'	5	30	1450	7	31.9382	1.96723	69.2534	-0.546262	2.1294	68.8157	-2.04888	0.922373	72.116	4.62436	-0.0373576
'vel30_45_large_85_1min_008.dat'	5	30	1450	8	32.8573	1.53473	84.002	-0.669752	1.30071	92.7413	-2.14017	0.843653	93.7773	2.37784	-0.036686
'vel16_90_large_85_0001.dat'	6	16	1450	0	8.14971	1.7943	89.7144	0.0859448	1.15381	95.4967	0.28049	0.484278	84.691	2.391	-0.0408442
'vel16_90_large_85_001.dat'	6	16	1450	1	14.0296	1.49681	88.1682	-0.44431	1.14616	94.4462	-0.853372	0.641996	89.0861	1.98177	-0.0404463
'vel16_90_large_85_002.dat'	6	16	1450	2	14.8191	1.32236	88.456	-0.357152	1.0788	94.2926	-0.822772	0.654353	88.7608	1.66917	-0.0336703
'vel16_90_large_85_003.dat'	6	16	1450	3	15.3781	1.28636	87.5285	-0.570848	1.06208	93.6454	-0.813448	0.609097	88.0597	1.57577	-0.0283508
'vel16_90_large_85_004.dat'	6	16	1450	4	15.8685	1.31003	87.6979	-0.58169	1.07682	94.2096	-0.876434	0.599919	88.2605	1.6167	-0.0228601
'vel16_90_large_85_005.dat'	6	16	1450	5	16.2809	1.20944	85.2654	-0.593662	1.12996	92.7207	-0.890559	0.569856	86.0485	1.53109	-0.0136246
'vel16_90_large_85_006.dat'	6	16	1450	7	16.4142	1.61967	76.2688	-0.172766	1.67811	77.1074	-0.789552	0.603283	73.7569	2.89966	0.00349296
'vel16_90_large_85_007.dat'	6	16	1450	8	15.9913	1.16477	83.3359	-0.0832483	1.05654	92.5035	-1.00566	0.572006	85.7221	1.39911	-0.00180162
'vel16_90_large_85_008.dat'	6	16	1450	8	15.8603	1.10919	86.2244	-0.123179	0.984195	92.6113	-1.10779	0.531224	85.559	1.23971	-0.00708494
'vel30_90_large_85_1min_0001.dat'	6	30	1450	0	19.711	3.81058	88.6247	-0.111207	2.00579	90.7116	-1.23548	1.26631	72.7722	10.0667	-0.343021
'vel30_90_large_85_1min_001.dat'	6	30	1450	1	23.8969	2.63507	88.5677	-0.735255	2.38738	90.5751	-1.32368	1.2849	90.4464	7.14214	-0.160874
'vel30_90_large_85_1min_002.dat'	6	30	1450	2	26.4677	2.62067	89.0215	-0.919786	2.13523	91.2097	-1.43399	1.24763	90.9301	6.48737	-0.151351
'vel30_90_large_85_1min_003.dat'	6	30	1450	3	28.3266	2.40019	89.8453	-1.38255	1.88877	91.8426	-1.60084	1.16432	91.6443	5.33831	-0.124561
'vel30_90_large_85_1min_004.dat'	6	30	1450	4	29.8412	1.90669	90.818	-1.42994	1.59194	92.7482	-1.72894	1.04708	92.7723	3.63054	-0.0645973
'vel30_90_large_85_1min_005.dat'	6	30	1450	5	30.0568	1.53892	90.4407	-0.648669	1.66173	92.3875	-1.64863	1.01865	92.8336	3.08151	-0.00442218
'vel30_90_large_85_1min_006.dat'	6	30	1450	6	29.3542	1.72748	89.1202	0.0512828	1.64538	90.5567	-1.51666	0.968265	85.5716	3.31222	-0.0185331
'vel30_90_large_85_1min_007.dat'	6	30	1450	7	29.7449	3.1478	65.1491	-0.268159	2.18322	63.4137	-1.60805	1.21906	58.8099	8.07501	-0.167228
'vel30_90_large_85_1min_008.dat'	6	30	1450	8	31.7757	2.40471	90.264	0.246386	1.66434	91.5051	-1.94859	1.10911	92.1661	4.88801	-0.149076
'vel16_180_large_85_1min_0001.dat'	7	16	1450	0	4.85098	1.656	73.7902	-0.393372	0.897007	88.004	0.7976	0.416554	89.252	1.85895	0.0110008
'vel16_180_large_85_1min_001.dat'	7	16	1450	1	14.4873	1.85868	72.4743	-0.308179	1.56734	81.8069	-0.841145	0.636133	68.7344	3.15578	-0.0277889
'vel16_180_large_85_1min_002.dat'	7	16	1450	2	14.8424	1.77051	73.0847	-0.403662	1.44814	82.4695	-0.815069	0.651114	68.6612	2.82592	-0.029582
'vel16_180_large_85_1min_003.dat'	7	16	1450	3	15.181	1.90692	71.1549	-0.571897	1.57359	81.2721	-1.0099	0.741362	68.3178	3.32877	-0.0253044
'vel16_180_large_85_1min_004.dat'	7	16	1450	4	15.1995	1.86123	72.6081	-0.762834	1.51839	82.9057	-1.13403	0.754914	68.1044	3.16759	-0.0174176
'vel16_180_large_85_1min_005.dat'	7	16	1450	5	15.38	1.76724	74.9323	-0.582903	1.50312	84.1267	-1.20771	0.745769	71.3874	2.96729	-0.0128167
'vel16_180_large_85_1min_006.dat'	7	16	1450	6	15.5894	1.25408	86.4033	-0.209628	1.23152	91.8967	-1.45846	0.69618	87.2707	1.78578	-0.012119
'vel16_180_large_85_1min_007.dat'	7	16	1450	8	13.5362	1.63437	72.5908	-0.201338	1.37746	83.6312	-0.9186	0.695164	87.5303	2.52417	0.0413463
'vel16_180_large_85_1min_008.dat'	7	16	1450	9	13.2298	1.34986	87.0514	-0.400683	1.3002	94.1143	-0.895938	0.662845	87.5558	1.97463	-0.00882765
'vel30_180_large_85_1min_0001.dat'	7	30	1450	0	12.2754	4.3523	85.4395	-0.963076	2.15028	90.3813	-0.523407	1.22868	70.1744	12.5293	-0.334217
'vel30_180_large_85_1min_001.dat'	7	30	1450	1	21.8465	2.49255	88.5752	-1.67181	2.63567	88.7859	-2.04455	1.33573	90.4898	7.46673	-0.0985996
'vel30_180_large_85_1min_002.dat'	7	30	1450	2	21.8164	2.83445	87.6624	-0.676076	2.88353	88.7846	-1.58734	1.54534	89.9777	9.362	-0.136372
'vel30_180_large_85_1min_003.dat'	7	30	1450	3	25.6032	2.53098	88.1558	0.386421	2.25556	89.6414	-1.40082	1.32043	90.7871	6.6139	-0.118091
'vel30_180_large_85_1min_004.dat'	7	30	1450	4	27.3643	2.22015	89.5479	-1.21436	1.75692	91.5111	-1.39041	1.13573	92.1407	4.64965	-0.077254
'vel30_180_large_85_1min_005.dat'	7	30	1450	5	28.0444	2.29981	89.1888	-1.31016	1.81931	91.4671	-1.63761	1.17006	91.9946	4.98059	-0.0750935
'vel30_180_large_85_1min_006.dat'	7	30	1450	6	29.6859	2.94559	87.9334	-1.60792	1.8549	89.4176	-1.81892	1.26015	89.8473	6.84785	-0.175439
'vel30_180_large_85_1min_007.dat'	7	30	1450	7	31.0987	2.47841	83.8254	-1.11791	1.84331	80.1173	-2.19709	1.25982	64.2522	5.55988	-0.105034
'vel30_180_large_85_1min_008.dat'	7	30	1450	8	32.6087	2.59425	64.5393	-0.206207	2.13153	81.3109	-2.37378	1.13898	82.141	6.2811	-0.0421794
'vel16_1_oyst_85_3min_0001.dat'	8	16	1450	0	6.45314	1.77723	86.0802	-0.0598483	1.15818	95.3368	0.524021	0.428615	83.046	2.3402	-0.0278964
'vel16_1_oyst_85_3min_001.dat'	8	16	1450	1	14.7455	1.44795	85.761	-0.619614	1.35957	93.4384	-1.3116	0.743336	87.0365	2.24722	-0.0147245
'vel16_1_oyst_85_3min_002.dat'	8	16	1450	2	14.7219	1.46157	85.6859	-0.600317	1.3508	92.9755	-1.45046	0.750447	86.1819	2.26045	-0.0215151
'vel16_1_oyst_85_3min_003.dat'	8	16	1450	3	15.1466	1.36672	86.1625	-0.359007	1.30089	93.0177	-1.48916	0.730211	87.023	2.0453	-0.00998962
'vel16_1_oyst_85_3min_004.dat'	8	16	1450	4	15.6281	1.29821	85.6615	-0.294766	1.10759	93.5447	-1.42963	0.629217	85.9514	1.65287	-0.0102915
'vel16_1_oyst_85_3min_005.dat'	8	16	1450	5	16.0396	1.19734	82.7	-0.171552	1.00748	91.0547	-1.36688	0.570077	83.5464	1.38586	-0.00780786
'vel16_1_oyst_85_3min_006.dat'	8	16	1450	6	15.949	2.03323	73.3768	-0.246407	1.44604	79.6549	-1.23277	0.751432	71.4053	3.39252	0.034257
'vel16_1_oyst_85_3min_007.dat'	8	16	1450	8	16.4201	1.1045	82.1001	-0.356303	0.835195	91.9115	-1.19747	0.485925	83.689	1.07605	-0.00409265
'vel16_1_oyst_85_3min_008.dat'	8	16	1450	8	16.2549	1.11104	84.0136	0.00564138	0.84616	91.6596	-1.19454	0.459389	84.0399	1.07997	-0.00450457
'vel30_1_oyst_85_1min_0001.dat'	8	30	1450	0	15.6776	3.85476	84.2243	-1.05281	2.40535	91.0634	-0.208655	1.16009	70.3591	10.9878	-0.25204
'vel30_1_oyst_85_1min_001.dat'	8	30	1450	1	23.8004	3.06033	86.0339	-0.735683	2.96951	89.5379	-1.58099	1.66029	90.0691	10.4629	-0.179397
'vel30_1_oyst_85_1min_002.dat'	8	30	1450	2	25.076	3.37979	86.6997	-0.173503	2.96004	89.4788	-1.64413	1.93657	90.1535	11.9593	-0.208773
'vel30_1_oyst_85_1min_003.dat'	8	30	1450	3	25.4173	3.56743	86.732	-0.171972	3.03463	89.264	-1.3587	2.01508	90.222	12.9891	-0.264189
'vel30_1_oyst_85_1min_004.dat'	8	30	1450	4	27.4018	3.37533	86.9349	-0.0245724	2.97603	89.1663	-1.59578	2.00977	90.4064	12.136	-0.237768
'vel30_1_oyst_85_1min_005.dat'	8	30	1450	5	27.7081	3.35824	86.6602	-0.281834	3.01112	88.5831	-1.5197	2.05975	89.8519	12.2851	-0.249023
'vel30_1_oyst_85_1min_006.dat'	8	30	1450	6	28.4005	3.39687	86.3936	-0.224979	2.75435	87.8543	-1.4639	1.98931	82.9417	11.5333	-0.294026
'vel30_1_oyst_85_1min_007.dat'	8	30	1450	7	29.6136	3.53215	64.0128	-0.203759	3.01498	64.3057	-1.5125	2.03471	76.5737	12.8442	-0.245049
'vel30_1_oyst_85_1min_008.dat'	8	30	1450	8	31.5103	2.62707	89.474	-0.708138	1.97879	91.5862	-1.64947	1.70064	92.071	6.84993	-0.178975
'vel16_3_oyst_85_3min_0001.dat'	9	16	1450	0	3.99123	1.4183	88.6037	-0.288434	1.26343	95.3588	-0.205607	0.378637	86.0103	1.87431	-0.0204324
'vel16_3_oyst_85_3min_001.dat'	9	16	1450	1	11.443	1.96111	80.7823	-0.581986	1.81178	91.81	-0.836021	1.04497	80.4154	4.1074	-0.086539
'vel16_3_oyst_85_3min_002.dat'	9	16	1450	2	12.7541	2.10263	79.5466	-0.337441	1.81739	91.2544	-0.873938	1.07684	79.264	4.43871	-0.103801
'vel16_3_oyst_85_3min_003.dat'	9	16	1450	3	14.255	2.01862	77.8773	-0.102338	1.61912	90.5039	-0.893186	1.02264	77.605	3.86841	-0.0837228
'vel16_3_oyst_85_3min_004.dat'	9	16	1450	4	15.3298	1.59425	78.0552	-0.295938	1.23104	90.9996	-1.03411	0.77233	77.5278	2.32519	-0.0287578
'vel16_3_oyst_85_3min_005.dat'	9	16	1450	5	15.8113	1.53918	76.1718	-0.342124	1.16043	89.7555	-0.949414	0.706643	75.5025	2.10605	-0.0255439
'vel16_3_oyst_85_3min_006.dat'	9	16	1450	7	16.2691	1.49359	75.4494	-0.144034	1.11366	84.9203	-0.985007	0.641362	75.0775	1.93986	-0.0188942
'vel16_3_oyst_85_3min_007.dat'	9	16	1450	8	16.641	1.4024	69.9833	-0.362283	1.33874	90.0174	-0.989828	0.600622	78.6476	2.05844	0.00137363
'vel16_3_oyst_85_3min_008.dat'	9	16	1450	8	16.5726	1.26759	78.4839	-0.267634	0.841857	91.7512	-1.03439	0.513353	78.444	1.28863	-0.00043801
'vel30_3_oyst_85_1min_0001.dat'	9	30	1450	0	17.0568	3.865	80.0804	0.255366	2.49641	90.8271	-0.879531	1.10733	71.8029	11.1905	-0.203857
'vel30_3_oyst_85_1min_001.dat'	9	30	1450	1	23.4141	3.68476	83.8039	0.0195655	3.07436	88.5596	-1.5364	1.71461	86.3099	12.9756	-0.247609
'vel30_3_oyst_85_1min_002.dat'	9	30	1450	2	23.9888	3.83707	83.2613	-0.414372	3.3509	87.6793	-1.39292	2.18274	85.5658	15.3474	-0.399041
'vel30_3_oyst_85_1min_003.dat'	9	30	1450	3	27.0187	3.61237	84.8995	-0.489648	2.91514	88.6832	-1.5946	1.91868	86.8607	12.6056	-0.358711
'vel30_3_oyst_85_1min_004.dat'	9	30	1450	4	28.8555	3.13752	85.7644	-0.618172	2.44237	90	-1.75701	1.71595	87.8604	9.37038	-0.233265
'vel30_3_oyst_85_1min_005.dat'	9	30	1450	5	30.6366	2.42862	86.892	-0.535531	1.94252	91.2153	-1.74554	1.42337	89.1046	5.84474	-0.149889
'vel30_3_oyst_85_1min_006.dat'	9	30	1450	6	31.8791	1.72261	87.9885	-0.458028	1.32574	91.305	-1.75606	1.02891	88.0965	2.88983	-0.0573894
'vel30_3_oyst_85_1min_007.dat'	9	30	1450	8	32.7545	1.67429	71.2203	-0.297241	1.75714	72.223	-1.82834	0.789039	84.5394	3.25445	-0.0139133
'vel30_3_oyst_85_1min_008.dat'	9	30	1450	8	33.126	1.45209	89.0149	-0.573	1.20512	92.9363	-1.88482	0.718039	91.998	2.03682	-0.0316391
'vel16_6_oyst_85_3min_0001.dat'	10	16	1450	0	5.18585	1.79688	90.6766	-0.189786	1.69056	94.8543	-0.263241	0.58987	86.4691	3.21512	-0.0246469
'vel16_6_oyst_85_3min_001.dat'	10	16	1450	1	10.4528	2.19848	88.0808	-0.536945	2.3717	92.9755	-1.37515	1.39353	88.2852	6.19583	-0.137997
'vel16_6_oyst_85_3min_002.dat'	10	16	1450	2	12.5563	2.21369	86.7526	-0.365503	2.38664	92.5446	-1.75396	1.3085	87.1333	6.15009	-0.133875
'vel16_6_oyst_85_3min_003.dat'	10	16	1450	3	13.736	2.16897	86.1644	-0.298862	2.0384	92.634	-1.62604	1.12002	87.2274	5.05349	-0.102374
'vel16_6_oyst_85_3min_004.dat'	10	16	1450	4	15.4106	1.74645	85.6356	-0.221924	1.62466	93.0217	-1.50464	0.904866	86.7979	3.25195	-0.0563618
'vel16_6_oyst_85_3min_005.dat'	10	16	1450	5	15.9663	1.62949	84.1905	-0.100228	1.2883	91.7758	-1.27492	0.830512	84.4769	2.50063	-0.0473633
'vel16_6_oyst_85_3min_006.dat'	10	16	1450	6	16.7242	1.56888	71.6552	-0.17349	1.36396	80.8473	-1.23849	0.643563	75.1413	2.36635	0.00023856
'vel16_6_oyst_85_3min_007.dat'	10	16	1450	8	16.8699	1.15556	76.4381	-0.181069	1.005	90.0788	-1.19032	0.467085	84.0445	1.28088	-0.00274976
'vel16_6_oyst_85_3min_008.dat'	10	16	1450	8	17.0131	1.09748	84.0404	-0.19609	0.790099	92.3828	-1.2071	0.476151	84.5945	1.02701	-0.00388828
'vel30_6_oyst_85_1min_0001.dat'	10	30	1450	0	12.3232	4.40647	83.7722	-0.666924	3.43259	85.7756	-0.993966	1.54738	69.4218	16.7854	-0.324361
'vel30_6_oyst_85_1min_001.dat'	10	30	1450	1	19.5832	4.51555	81.9611	-1.4273	4.40785	84.3488	-2.88912	2.57257	83.8471	23.2027	-0.511704
'vel30_6_oyst_85_1min_002.dat'	10	30	1450	2	23.194	4.65151	82.653	-0.470745	4.33811	83.5044	-3.15938	2.6052	84.209	23.6051	-0.56796
'vel30_6_oyst_85_1min_003.dat'	10	30	1450	3	25.2211	4.43089	83.3238	-0.837586	3.82562	84.611	-2.33031	2.45045	84.8473	20.1225	-0.571566
'vel30_6_oyst_85_1min_004.dat'	10	30	1450	4	28.6896	3.99117	87.1863	-0.914738	2.81889	88.7741	-2.20888	2.12216	88.7802	14.1798	-0.409641
'vel30_6_oyst_85_1min_005.dat'	10	30	1450	5	31.7093	2.16872	90.0242	-0.722752	1.8277	92.0047	-2.11157	1.3795	92.4492	4.96999	-0.0963661
'vel30_6_oyst_85_1min_006.dat'	10	30	1450	6	32.5756	1.5652	89.9652	-0.715586	1.41326	91.6936	-1.9335	1.08472	86.2749	2.80995	-0.0517923
'vel30_6_oyst_85_1min_007.dat'	10	30	1450	7	33.2957	1.9225	70.0914	-0.777538	1.923	68.5625	-1.80706	0.955357	81.9409	4.15046	-0.0184923
'vel30_6_oyst_85_1min_008.dat'	10	30	1450	8	33.64	1.50035	92.7848	-0.525717	1.07813	93.7112	-1.89102	0.759053	94.971	1.99341	-0.0274401
'vel16_3x2_myt_85_1min_0001.dat'	11	16	1450	0	7.43842	1.68893	90.3277	-1.28863	1.32323	94.9831	0.229476	0.57614	85.0982	2.46598	-0.0142192
'vel16_3x2_myt_85_1min_001.dat'	11	16	1450	1	12.3969	1.81166	89.6415	-0.860055	2.02173	93.998	-1.02001	1.14624	90.5739	4.3387	-0.066314
'vel16_3x2_myt_85_1min_002.dat'	11	16	1450	2	13.2262	1.95975	89.0332	-0.536462	1.79243	93.8958	-1.05895	1.14137	90.1793	4.17518	-0.0936645
'vel16_3x2_myt_85_1min_003.dat'	11	16	1450	3	14.4831	1.98876	88.3065	-0.464483	1.65553	93.5191	-1.13224	1.10931	90.3045	3.96053	-0.0900508
'vel16_3x2_myt_85_1min_004.dat'	11	16	1450	4	15.3991	1.66386	88.3176	-0.317214	1.25519	93.753	-1.05715	0.955469	89.8042	2.62661	-0.0531716
'vel16_3x2_myt_85_1min_005.dat'	11	16	1450	5	16.0403	1.44317	87.0514	-0.412628	1.12481	93.0872	-1.07412	0.792239	88.9628	1.98642	-0.0307946
'vel16_3x2_myt_85_1min_006.dat'	11	16	1450	6	16.3279	1.36296	84.3896	-0.268924	1.10837	90.9336	-1.07226	0.661261	83.9201	1.7605	-0.0249212
'vel16_3x2_myt_85_1min_007.dat'	11	16	1450	8	16.9141	1.17758	78.548	-0.310786	0.91691	87.6345	-1.1065	0.55384	87.7478	1.2662	-0.00236276
'vel30_3x2_myt_85_1min_0001.dat'	11	30	1450	0	16.8118	4.28217	87.1486	-0.3596	2.41821	87.6676	-1.79875	1.48421	72.6318	13.1847	-0.397706
'vel30_3x2_myt_85_1min_001.dat'	11	30	1450	1	22.1531	3.32257	87.4723	-0.440138	2.75817	88.0574	-1.9479	1.53272	89.4696	10.4909	-0.182337
'vel30_3x2_myt_85_1min_002.dat'	11	30	1450	2	24.5225	3.36421	86.6832	-0.565503	2.94949	86.4544	-1.7505	1.75062	88.2342	11.5331	-0.220956
'vel30_3x2_myt_85_1min_003.dat'	11	30	1450	3	26.3079	3.58371	87.0175	-0.547317	2.80532	87.14	-1.51864	1.79405	89.0485	11.9575	-0.273114
'vel30_3x2_myt_85_1min_004.dat'	11	30	1450	4	29.4331	2.76244	89.7686	-0.846959	2.10909	90.3518	-1.68612	1.47071	91.7217	7.11624	-0.149704
'vel30_3x2_myt_85_1min_005.dat'	11	30	1450	5	30.9281	2.26985	92.0409	-0.734062	1.53918	92.4973	-1.77972	1.14185	94.2802	4.40949	-0.0974261
'vel30_3x2_myt_85_1min_006.dat'	11	30	1450	6	32.3454	1.75207	91.7612	-0.95709	1.44061	91.8369	-1.81523	0.993244	93.5785	3.0637	-0.065868
'vel30_3x2_myt_85_1min_007.dat'	11	30	1450	7	32.2992	1.9794	85.1757	-0.808145	1.44671	80.5325	-1.76435	0.824991	77.1408	3.3435	-0.0634092
'vel30_3x2_myt_85_1min_008.dat'	11	30	1450	8	33.877	1.7894	75.3192	-0.922366	1.66542	76.3508	-1.69917	0.916923	90.1328	3.40582	-0.0342665
'vel16_90_mixed_Zos_85_1min_0001.dat'	12	16	1450	0	3.16568	1.60809	89.2541	-0.534793	0.972856	94.6481	0.209669	0.310329	88.4762	1.81311	-0.00683227
'vel16_90_mixed_Zos_85_1min_001.dat'	12	16	1450	1	14.6943	1.60118	85.3077	-1.05861	1.30215	91.6532	-0.917745	0.691911	83.4862	2.36743	-0.0258265
'vel16_90_mixed_Zos_85_1min_002.dat'	12	16	1450	2	14.7217	1.48656	85.3779	-0.846407	1.3429	91.2772	-0.862269	0.708324	82.4973	2.25592	-0.011698
'vel16_90_mixed_Zos_85_1min_003.dat'	12	16	1450	3	14.2793	1.55288	84.4561	-0.501614	1.43898	90.475	-0.702766	0.739233	81.1269	2.51255	-0.0189524
'vel16_90_mixed_Zos_85_1min_004.dat'	12	16	1450	4	13.9885	1.45753	85.2577	-0.428414	1.39606	91.1985	-0.608152	0.747253	82.0054	2.31427	-0.0189338
'vel16_90_mixed_Zos_85_1min_005.dat'	12	16	1450	5	14.1665	1.60036	82.2449	-0.415234	1.46313	88.0749	-0.563345	0.784043	78.6667	2.65648	-0.0319872
'vel16_90_mixed_Zos_85_1min_006.dat'	12	16	1450	6	14.415	1.6215	86.2774	-0.626172	1.97181	90.1934	-0.635317	0.844775	84.7186	3.61299	-0.0481862
'vel16_90_mixed_Zos_85_1min_007.dat'	12	16	1450	8	16.1282	1.40312	72.2637	-0.514497	1.29088	84.0027	-0.823448	0.56794	84.921	1.97747	0.0213075
'vel16_90_mixed_Zos_85_1min_008.dat'	12	16	1450	8	16.0341	1.13996	86.7938	-0.530959	1.12521	92.2475	-0.798883	0.53835	87.4327	1.42673	-0.00213208
'vel30_90_mixed_Zos_85_1min_0001.dat'	12	30	1450	0	11.2356	4.88556	77.5505	-0.950814	1.63831	91.4139	0.313979	1.05307	67.714	13.8213	-0.302779
'vel30_90_mixed_Zos_85_1min_001.dat'	12	30	1450	1	25.8718	2.27778	88.808	-1.25508	1.81494	91.9712	-1.63587	1.00027	91.2722	4.73815	-0.0641653
'vel30_90_mixed_Zos_85_1min_002.dat'	12	30	1450	2	25.5972	2.64314	88.0679	-1.25514	2.2155	90.6164	-1.77201	1.2813	90.4684	6.76351	-0.112474
'vel30_90_mixed_Zos_85_1min_003.dat'	12	30	1450	3	26.2204	2.75265	87.9494	-1.17272	2.23487	90.3178	-1.8895	1.30536	90.2773	7.13294	-0.111105
'vel30_90_mixed_Zos_85_1min_004.dat'	12	30	1450	4	26.2193	3.11108	87.0466	-0.483497	2.57881	87.9872	-1.7893	1.52266	88.8657	9.31734	-0.181003
'vel30_90_mixed_Zos_85_1min_005.dat'	12	30	1450	5	29.4725	2.8688	88.2397	-0.571517	2.27273	88.9608	-2.0317	1.425	89.3856	7.70765	-0.187837
'vel30_90_mixed_Zos_85_1min_006.dat'	12	30	1450	6	32.4016	2.16478	89.9089	-0.317159	1.7087	89.5823	-2.24984	1.04857	90.7173	4.3497	-0.107889
'vel30_90_mixed_Zos_85_1min_007.dat'	12	30	1450	7	33.4546	2.11538	82.1883	-0.61229	2.24902	69.08	-2.11864	0.939998	66.5198	5.20466	-0.0756344
'vel30_90_mixed_Zos_85_1min_008.dat'	12	30	1450	8	34.7607	2.08964	77.9363	-0.549366	1.43659	80.7012	-2.18198	0.897114	90.3638	3.61511	-0.0721626
'vel16_45_small_3_oyst_85_1min_0001.dat'	13	16	1450	0	4.27471	1.84829	77.6883	0.0565448	0.918229	91.2425	0.400897	0.445292	87.4329	2.22727	-0.00541644
'vel16_45_small_3_oyst_85_1min_001.dat'	13	16	1450	1	12.4749	2.44108	72.67	0.202779	1.9969	83.0209	-0.873269	0.990494	68.8667	5.46001	-0.0642019
'vel16_45_small_3_oyst_85_1min_002.dat'	13	16	1450	2	13.743	2.09605	78.1579	0.180352	1.88461	86.5067	-0.951986	1.0682	76.9703	4.53998	-0.062506
'vel16_45_small_3_oyst_85_1min_003.dat'	13	16	1450	3	13.4977	2.18684	77.5417	0.245931	1.99143	86.1828	-0.661317	1.07686	75.4906	4.95042	-0.0597458
'vel16_45_small_3_oyst_85_1min_004.dat'	13	16	1450	4	13.4322	1.91327	78.1345	-0.120483	1.85406	86.9334	-0.498441	1.02711	75.1069	4.07374	-0.042823
'vel16_45_small_3_oyst_85_1min_005.dat'	13	16	1450	5	14.0667	2.25561	74.3467	-0.406738	1.92665	83.7049	-0.62591	0.99954	72.7483	4.89604	-0.0883026
'vel16_45_small_3_oyst_85_1min_006.dat'	13	16	1450	6	15.4336	1.82737	82.4859	-0.539352	1.43309	89.1079	-0.785993	0.906957	81.2513	3.10565	-0.0688005
'vel16_45_small_3_oyst_85_1min_007.dat'	13	16	1450	8	16.9408	1.13648	84.127	-0.415752	0.933901	90.7561	-0.970807	0.580928	89.6919	1.24976	-0.00679103
'vel16_45_small_3_oyst_85_1min_008.dat'	13	16	1450	8	17.0308	1.1705	87.9858	-0.635828	0.843809	93.4109	-1.00559	0.530578	88.058	1.18098	-0.0144509
'vel30_45_small_3_oyst_85_1min_0001.dat'	13	30	1450	0	10.0201	4.41131	83.0988	-0.556386	2.51224	89.1896	-0.0874276	1.23618	73.4083	13.6402	-0.32344
'vel30_45_small_3_oyst_85_1min_001.dat'	13	30	1450	1	24.0611	3.58586	85.2279	0.584324	3.01813	86.9418	-2.15977	1.77706	86.9031	12.554	-0.208372
'vel30_45_small_3_oyst_85_1min_002.dat'	13	30	1450	2	24.3933	3.90096	85.2513	0.339766	3.29566	86.4766	-1.76894	2.13828	87.5902	15.315	-0.209132
'vel30_45_small_3_oyst_85_1min_003.dat'	13	30	1450	3	24.0148	3.86313	85.2249	-0.289476	3.45968	86.604	-1.383	2.1474	87.5158	15.7414	-0.294161
'vel30_45_small_3_oyst_85_1min_004.dat'	13	30	1450	4	27.3071	3.94742	87.1737	-0.874069	2.93632	88.3886	-1.61431	2.00397	88.6101	14.1002	-0.425343
'vel30_45_small_3_oyst_85_1min_005.dat'	13	30	1450	5	29.8945	3.28493	88.7336	-0.917862	2.39969	89.3933	-1.71641	1.70165	89.5101	9.71574	-0.267428
'vel30_45_small_3_oyst_85_1min_006.dat'	13	30	1450	6	31.6935	2.38926	89.2449	-0.949462	1.75217	88.7618	-1.73511	1.28268	87.2058	5.20838	-0.130939
'vel30_45_small_3_oyst_85_1min_007.dat'	13	30	1450	8	33.5117	2.05749	68.9486	-0.961034	2.10399	68.4956	-1.85276	1.02011	78.7938	4.84698	-0.0302824
'vel30_45_small_3_oyst_85_1min_008.dat'	13	30	1450	8	34.0854	1.59415	92.4208	-0.892828	1.83637	83.5392	-1.94117	0.878256	91.5419	3.34016	-0.0420407
'vel16_45_small_3x2_myt_85_1min_0001.dat'	14	16	1450	0	1.83288	1.63661	89.9317	-0.475372	0.847208	87.4287	-0.0156621	0.28239	89.5849	1.73679	-0.0113483
'vel16_45_small_3x2_myt_85_1min_001.dat'	14	16	1450	1	11.0643	2.37729	65.8525	-0.621103	2.19238	75.4418	-0.4368	1.01409	63.2074	5.73926	-0.0529248
'vel16_45_small_3x2_myt_85_1min_003.dat'	14	16	1450	3	13.0458	2.15496	78.9617	-0.358917	1.87962	85.8979	-0.716421	1.2051	76.9315	4.81122	-0.087822
'vel16_45_small_3x2_myt_85_1min_004.dat'	14	16	1450	4	14.4556	2.14337	77.2602	-0.2694	1.57355	86.5612	-0.9996	1.08002	76.0582	4.11542	-0.0914491
'vel16_45_small_3x2_myt_85_1min_005.dat'	14	16	1450	5	15.6692	2.1087	71.8866	-0.292145	1.68302	81.9238	-1.15392	1.0038	70.7335	4.14055	-0.0488486
'vel16_45_small_3x2_myt_85_1min_008.dat'	14	16	1450	8	15.9609	1.62712	78.1855	-0.492152	2.65851	88.5579	-0.778566	0.694638	79.152	5.09535	-0.0154104
'vel30_45_small_3x2_myt_85_1min_0001.dat'	14	30	1450	0	10.3852	5.15048	81.7918	-0.208262	2.24834	90.5683	-0.184966	1.12152	69.6881	16.4088	-0.297146
'vel30_45_small_3x2_myt_85_1min_001.dat'	14	30	1450	1	23.153	3.25381	86.7874	-0.173407	2.94423	87.8737	-1.67382	1.64298	89.0849	10.97	-0.198787
'vel30_45_small_3x2_myt_85_1min_002.dat'	14	30	1450	2	26.0047	3.15172	87.4635	-0.996248	2.75622	88.2605	-2.36854	1.66571	89.9242	10.1453	-0.143592
'vel30_45_small_3x2_myt_85_1min_003.dat'	14	30	1450	3	26.8754	3.33801	88.5891	-1.06343	2.54146	89.0283	-2.24684	1.64618	90.6343	10.1486	-0.208114
'vel30_45_small_3x2_myt_85_1min_004.dat'	14	30	1450	4	29.0885	2.91554	89.7907	-0.933352	2.25001	90.5727	-2.07248	1.37422	92.0276	7.72035	-0.136563
'vel30_45_small_3x2_myt_85_1min_005.dat'	14	30	1450	5	30.5714	2.37243	90.7924	-1.04004	1.91078	91.6572	-1.81839	1.22474	93.0379	5.38603	-0.110566
'vel30_45_small_3x2_myt_85_1min_006.dat'	14	30	1450	6	32.2478	2.00321	90.8495	-1.0564	1.59538	90.7672	-1.83247	1.05181	91.5439	3.82954	-0.0779314
'vel30_45_small_3x2_myt_85_1min_007.dat'	14	30	1450	7	32.284	2.76328	76.7962	-0.976338	1.92585	74.4443	-1.76159	1.10395	58.962	6.27731	-0.149334
'vel30_45_small_3x2_myt_85_1min_008.dat'	14	30	1450	8	33.457	1.65282	89.0339	-0.853297	1.38177	90.6228	-1.76052	0.877688	93.1723	2.70385	-0.0531566
'vel16_90_large_3x2_myt_85_1min_0001.dat'	15	16	1450	0	2.71201	1.36323	84.8683	-0.327138	1.13958	92.9539	0.255359	0.303252	91.8369	1.62338	0.00844934
'vel16_90_large_3x2_myt_85_1min_001.dat'	15	16	1450	1	13.3265	2.41052	78.2559	-0.400979	1.90813	87.5472	-1.08732	1.15979	75.2166	5.39461	-0.123521
'vel16_90_large_3x2_myt_85_1min_002.dat'	15	16	1450	2	15.1702	2.28292	76.7217	-0.308848	1.85287	86.9157	-1.43581	1.16294	71.9766	4.99518	-0.120708
'vel16_90_large_3x2_myt_85_1min_003.dat'	15	16	1450	3	16.3684	1.88491	76.5965	-0.236434	1.57293	84.3198	-1.67281	0.975277	73.9912	3.48668	-0.0534589
'vel16_90_large_3x2_myt_85_1min_004.dat'	15	16	1450	4	16.6605	1.66917	77.8235	-0.317021	1.32153	87.122	-1.54647	0.870033	75.159	2.64294	-0.0458115
'vel16_90_large_3x2_myt_85_1min_005.dat'	15	16	1450	5	17.1076	1.56913	75.8135	-0.415924	1.21895	86.0465	-1.7607	0.695949	74.231	2.21466	-0.0234663
'vel16_90_large_3x2_myt_85_1min_006.dat'	15	16	1450	6	17.431	1.69415	74.0041	-0.401807	1.49141	81.939	-1.87087	0.698482	69.3369	2.78925	-0.0293722
'vel16_90_large_3x2_myt_85_1min_007.dat'	15	16	1450	8	16.5566	1.56985	73.5364	-0.254766	1.81451	86.7264	-1.47423	0.558296	73.8969	3.03219	-0.0162471
'vel30_90_large_3x2_myt_85_1min_0001.dat'	15	30	1450	0	16.0412	5.53558	77.8017	-0.374531	2.38531	87.3311	-0.625407	1.46652	59.8738	19.2282	-0.533883
'vel30_90_large_3x2_myt_85_1min_001.dat'	15	30	1450	1	27.5413	3.63451	84.8651	-0.391986	2.87555	85.7932	-2.55511	1.77338	85.8061	12.3032	-0.27877
'vel30_90_large_3x2_myt_85_1min_002.dat'	15	30	1450	2	29.112	3.13805	86.411	-0.591566	2.44848	87.751	-2.76188	1.65139	88.3253	9.27834	-0.232342
'vel30_90_large_3x2_myt_85_1min_003.dat'	15	30	1450	3	30.9982	2.71782	87.7424	-0.842069	2.145	89.5582	-2.7482	1.33078	89.7249	6.87454	-0.160277
'vel30_90_large_3x2_myt_85_1min_004.dat'	15	30	1450	4	32.4053	2.06566	89.269	-1.08863	1.77757	90.8408	-2.70958	1.12402	91.0867	4.34207	-0.0988023
'vel30_90_large_3x2_myt_85_1min_005.dat'	15	30	1450	5	33.1566	1.69956	90.2939	-1.36702	1.58162	91.4976	-2.68952	0.949404	92.2925	3.14353	-0.0435005
'vel30_90_large_3x2_myt_85_1min_006.dat'	15	30	1450	6	33.3663	1.542	89.5356	-1.192	1.42519	90.3188	-2.64225	0.811319	91.8765	2.53184	-0.0176009
'vel30_90_large_3x2_myt_85_1min_007.dat'	15	30	1450	7	33.6942	2.03478	81.688	-0.466779	1.71111	76.9367	-2.41014	0.87432	69.2507	3.91363	-0.0509397
'vel30_90_large_3x2_myt_85_1min_008.dat'	15	30	1450	8	33.6612	1.82259	79.5144	-0.877021	1.83002	81.495	-2.3096	0.796372	88.3566	3.65	-0.0292384
'vel16_45_small_3_oyst_3x2_myt_85_1min_0001.dat'	16	16	1450	0	6.03178	1.95934	92.5614	-0.0436552	1.6454	95.7243	-0.073869	0.567899	89.6036	3.43207	-0.0349386
'vel16_45_small_3_oyst_3x2_myt_85_1min_001.dat'	16	16	1450	1	10.1046	1.75865	92.2143	-0.0315034	2.1199	94.9719	-0.3794	1.11978	93.1962	4.41732	-0.0455748
'vel16_45_small_3_oyst_3x2_myt_85_1min_002.dat'	16	16	1450	2	10.5058	1.99275	91.8518	-0.194103	2.17729	94.7736	-0.309483	1.28734	92.3268	5.18087	-0.0728919
'vel16_45_small_3_oyst_3x2_myt_85_1min_003.dat'	16	16	1450	3	11.6849	2.18185	91.4819	-0.297641	2.00323	94.4088	-0.502386	1.29831	92.4182	5.22589	-0.126392
'vel16_45_small_3_oyst_3x2_myt_85_1min_004.dat'	16	16	1450	4	13.1118	2.36584	91.2794	-0.400379	1.97202	94.4405	-0.717083	1.41033	92.8489	5.73359	-0.17289
'vel16_45_small_3_oyst_3x2_myt_85_1min_005.dat'	16	16	1450	5	14.0348	2.12214	89.7785	-0.762386	1.71087	93.6822	-0.718497	1.21899	91.2046	4.45518	-0.126449
'vel16_45_small_3_oyst_3x2_myt_85_1min_006.dat'	16	16	1450	7	15.8988	1.99577	75.5523	-0.466269	2.6159	81.9654	-0.86071	1.02943	76.3736	5.93879	-0.0570003
'vel16_45_small_3_oyst_3x2_myt_85_1min_007.dat'	16	16	1450	8	16.7076	1.41522	80.2195	-0.341007	1.14808	88.167	-0.935207	0.840349	91.4734	2.01218	-0.0269116
'vel16_45_small_3_oyst_3x2_myt_85_1min_008.dat'	16	16	1450	8	17.0339	1.10519	90.3358	-0.374683	0.840205	95.5111	-1.04513	0.626338	92.53	1.15904	-0.0153575
'vel30_45_small_3_oyst_3x2_myt_85_1min_0001.dat'	16	30	1450	0	11.5336	4.65476	80.9197	-1.65903	2.80569	87.0528	0.0661793	1.38106	67.6488	15.7122	-0.284079
'vel30_45_small_3_oyst_3x2_myt_85_1min_001.dat'	16	30	1450	1	21.5629	3.93324	82.2212	-1.70368	3.94342	85.7708	-2.31932	2.26235	82.508	18.0571	-0.359489
'vel30_45_small_3_oyst_3x2_myt_85_1min_002.dat'	16	30	1450	2	23.5534	3.87756	83.1744	-1.19299	3.99617	85.7286	-2.64196	2.24443	84.017	18.0087	-0.357051
'vel30_45_small_3_oyst_3x2_myt_85_1min_003.dat'	16	30	1450	3	25.8016	4.00124	84.8955	-0.922697	3.59007	86.7056	-2.13368	2.22096	85.7028	16.9039	-0.443201
'vel30_45_small_3_oyst_3x2_myt_85_1min_004.dat'	16	30	1450	4	29.0482	3.44025	86.953	-0.754048	2.75148	88.8912	-2.28302	1.84847	87.3727	11.4035	-0.311471
'vel30_45_small_3_oyst_3x2_myt_85_1min_005.dat'	16	30	1450	5	29.971	3.23971	87.908	-0.579441	2.44205	89.4493	-2.01483	1.65582	88.3768	9.59394	-0.245044
'vel30_45_small_3_oyst_3x2_myt_85_1min_006.dat'	16	30	1450	6	31.4569	2.35713	88.6589	-0.398552	1.69694	90.01	-1.96083	1.28444	86.1324	5.03924	-0.119324
'vel30_45_small_3_oyst_3x2_myt_85_1min_007.dat'	16	30	1450	7	32.4651	2.46801	77.0814	-0.324428	2.062	76.3349	-2.0097	1.14347	61.8631	5.82121	-0.118618
'vel30_45_small_3_oyst_3x2_myt_85_1min_008.dat'	16	30	1450	8	33.6629	1.40808	91.4289	-0.260586	1.80206	91.1235	-1.92426	0.830425	91.6423	2.95782	-0.0343577
